# Supplementary material for: In vitro efficacy of next-generation dihydrotriazines and biguanides against babesiosis and malaria parasites
Source: Antimicrob Agents Chemother. 2024 Aug 13;68(9):e00423-24. doi: 10.1128/aac.00423-24 (PMC11373198; doi:10.1128/aac.00423-24)
Supplement: Data Set S1 — Gene IDs, species names, proteins, and protein lengths. [file aac.00423-24-s0001.xlsx]

## Sheet: Apicomplexav2_Summary
ID	Taxon Name	Species ID	Description	Length	Sequence used in multiple alignments	Source
AK88_01173	Plasmodium fragile strain nilgiri	pfra	Bifunctional dihydrofolate reductase-thymidylate synthase [Source:UniProtKB/TrEMBL;Acc:A0A0D9QQP1]	632	AK88_01173	PlasmoDB
BaOVIS_018160	Babesia ovis Selcuk	bovi	dihydrofolate reductase-thymidylate	511	BaOVIS_018160	PiroplasmaDB
BBBOND_0200560	Babesia bigemina strain BOND	bbig	Bifunctional dihydrofolate reductase-thymidylate synthase [Source:UniProtKB/TrEMBL;Acc:A0A061D7M8]	511	BBBOND_0200560	PiroplasmaDB
BBOV_II000780	Babesia bovis T2Bo	bbov	putative dihydrofolate reductase/thymidilate synthase	511	BBOV_II000780	PiroplasmaDB
BcabD6B2_47540	Babesia caballi USDA-D6B2	bcab	bifunctional dihydrofolate reductase/thymidilate synthase	511	BcabD6B2_47540	PiroplasmaDB
BdivROUEN_0068700.t1.1	Babesia divergens Rouen 87 strain		dihydrofolate reductase/thymidylate synthase	511	BdivROUEN_0068700.t1.1	PiroplasmaDB
Bdiv_030660	Babesia divergens strain 1802A	bdiv	dihydrofolate reductase/thymidylate synthase	537		PiroplasmaDB
BdWA1_001462-T1	Babesia duncani WA1 strain		dihydrofolate reductase/thymidylate synthase	514	BdWA1_001462	PiroplasmaDB
BESB_004440	Besnoitia besnoiti strain Bb-Ger1	bbes	bifunctional dihydrofolate reductase-thymidylate synthase	610	BESB_004440	ToxoDB
BEWA_008170	Theileria equi strain WA	tequ	Bifunctional dihydrofolate reductase-thymidylate synthase [Source:UniProtKB/TrEMBL;Acc:L0B0P3]	511	BEWA_008170	PiroplasmaDB
BMR1_02g03680	Babesia microti strain RI	bmic	Bifunctional dihydrofolate reductase-thymidylate synthase [Source:UniProtKB/TrEMBL;Acc:A0A1R4AAV1]	502	BMR1_02g03680	PiroplasmaDB
BOVATA_033800	Babesia ovata strain Miyake	bova	Bifunctional dihydrofolate reductase-thymidylate synthase [Source:UniProtKB/TrEMBL;Acc:A0A2H6KFY1]	511	BOVATA_033800	PiroplasmaDB
BspMO1_0217000	Babesia MO1	BspMO1	bifunctional dihydrofolate reductase-thymidylate synthase	511	BspMO1_0217000	PiroplasmaDB
C922_02510	Plasmodium inui San Antonio 1	pinu	Bifunctional dihydrofolate reductase-thymidylate synthase [Source:UniProtKB/TrEMBL;Acc:W7ANL2]	631	C922_02510	PlasmoDB
cand_008740	Cryptosporidium andersoni isolate 30847	cand	Bifunctional dihydrofolate reductase-thymidylate synthase [Source:UniProtKB/TrEMBL;Acc:A0A1J4MPK9]	549	cand_008740	CryptoDB
CF000844	Cytauxzoon felis strain Winnie	cfel	unknown	740	CF000844	PiroplasmaDB
cgd4_4460	Cryptosporidium parvum Iowa II	cpar	Bifunctional dihydrofolate reductase/thymidylate synthase	521	cgd4_4460	CryptoDB
Chro.40506	Cryptosporidium hominis TU502	chro	chain A, crystal structure of Dhfr	521	Chro.40506	CryptoDB
CMU_010300	Cryptosporidium muris RN66	cmur	Bifunctional dihydrofolate reductase-thymidylate synthase [Source:UniProtKB/TrEMBL;Acc:B6AE97]	549	CMU_010300	CryptoDB
CTYZ_00001850	Cryptosporidium tyzzeri isolate UGA55	ctyz	unknown	521	CTYZ_00001850	CryptoDB
cubi_01692	Cryptosporidium ubiquitum isolate 39726	cubi	Bifunctional dihydrofolate reductase-thymidylate synthase [Source:UniProtKB/TrEMBL;Acc:A0A1J4MES7]	521	cubi_01692	CryptoDB
Cvel_8423	Chromera velia CCMP2878	cvel	Bifunctional dihydrofolate reductase-thymidylate, putative	542	Cvel_8423	CryptoDB
FG379_001930	Cryptosporidium bovis isolate 45015	cbov	dihydrofolate reductase-thymidylate synthase	540	FG379_001930	CryptoDB
HEP_00282400	Hepatocystis sp. ex Piliocolobus tephrosceles 2019	hpil	Thymidylate synthase [Source:UniProtKB/TrEMBL;Acc:A0A653HK82]	649	HEP_00282400	PlasmoDB
Htart_000084600	Haemoproteus tartakovskyi strain SISKIN1	htar	unknown	577	Htart_000084600	PlasmoDB
Ncaninum_LIV_000282500	Neospora caninum Liverpool 2019	nclv	unknown	690	Ncaninum_LIV_000282500	ToxoDB
PADL01_0416400	Plasmodium adleri G01	padl	Bifunctional dihydrofolate reductase-thymidylate synthase [Source:UniProtKB/TrEMBL;Acc:A0A2P9BSA3]	608	PADL01_0416400	PlasmoDB
PBANKA_0719300	Plasmodium berghei ANKA	pber	Bifunctional dihydrofolate reductase-thymidylate synthase [Source:UniProtKB/TrEMBL;Acc:A0A509AMZ1]	587	PBANKA_0719300	PlasmoDB
PBILCG01_0410500	Plasmodium billcollinsi G01	pbil	bifunctional dihydrofolate reductase-thymidylate synthase	606	PBILCG01_0410500	PlasmoDB
PBLACG01_0415300	Plasmodium blacklocki G01	pblg	Bifunctional dihydrofolate reductase-thymidylate synthase [Source:UniProtKB/TrEMBL;Acc:A0A2P9CZG2]	607	PBLACG01_0415300	PlasmoDB
PCHAS_0728300	Plasmodium chabaudi chabaudi	pcha	Bifunctional dihydrofolate reductase-thymidylate synthase [Source:UniProtKB/TrEMBL;Acc:A0A4V0K5C1]	583	PCHAS_0728300	PlasmoDB
PCOAH_00012090	Plasmodium coatneyi Hackeri	pcoa	Bifunctional dihydrofolate reductase-thymidylate synthase [Source:UniProtKB/TrEMBL;Acc:A0A1B1DVV9]	624	PCOAH_00012090	PlasmoDB
PF3D7_0417200	Plasmodium falciparum 3D7	pfal	Bifunctional dihydrofolate reductase-thymidylate synthase [Source:UniProtKB/TrEMBL;Acc:Q8I1R6]	608	PF3D7_0417200	PlasmoDB
PfDd2_040022400	Plasmodium falciparum Dd2	pfad	Bifunctional dihydrofolate reductase-thymidylate synthase [Source:UniProtKB/TrEMBL;Acc:A0A0L7M8E2]	608	PfDd2_040022400	PlasmoDB
PfHB3_040021200	Plasmodium falciparum HB3	pfhb	unknown	608	PfHB3_040021200	PlasmoDB
PfKH01_040022600	Plasmodium falciparum KH01	pfkh	unknown	608	PfKH01_040022600	PlasmoDB
PfKH02_040022200	Plasmodium falciparum KH02	pfkt	Bifunctional dihydrofolate reductase-thymidylate synthase [Source:UniProtKB/TrEMBL;Acc:D9N170]	608	PfKH02_040022200	PlasmoDB
PGABG01_0415000	Plasmodium gaboni strain G01	pgab	Bifunctional dihydrofolate reductase-thymidylate synthase [Source:UniProtKB/TrEMBL;Acc:A0A2P9BRZ0]	608	PGABG01_0415000	PlasmoDB
PGAL8A_00090700	Plasmodium gallinaceum 8A	pgal	Bifunctional dihydrofolate reductase-thymidylate synthase [Source:UniProtKB/TrEMBL;Acc:Q95US9]	589	PGAL8A_00090700	PlasmoDB
PKNH_0509600	Plasmodium knowlesi strain H	pkno	Bifunctional dihydrofolate reductase-thymidylate synthase [Source:UniProtKB/TrEMBL;Acc:A0A384KN43]	626	PKNH_0509600	PlasmoDB
PmUG01_05034700	Plasmodium malariae UG01	pmal	Bifunctional dihydrofolate reductase-thymidylate synthase [Source:UniProtKB/TrEMBL;Acc:A0A1D3JLL1]	621	PmUG01_05034700	PlasmoDB
PocGH01_05028400	Plasmodium ovale curtisi GH01	pova	unknown	637	PocGH01_05028400	PlasmoDB
PPRFG01_0414500	Plasmodium praefalciparum strain G01	ppra	Bifunctional dihydrofolate reductase-thymidylate synthase [Source:UniProtKB/TrEMBL;Acc:A0A2P9B8W5]	608	PPRFG01_0414500	PlasmoDB
PRELSG_0512500	Plasmodium relictum SGS1-like	prel	Bifunctional dihydrofolate reductase-thymidylate synthase [Source:UniProtKB/TrEMBL;Acc:A0A1J1H340]	591	PRELSG_0512500	PlasmoDB
PRG01_0421900	Plasmodium reichenowi G01	preg	Bifunctional dihydrofolate reductase-thymidylate synthase [Source:UniProtKB/TrEMBL;Acc:A0A2P9D5Z5]	610	PRG01_0421900	PlasmoDB
PVL_050021000	Plasmodium vivax-like Pvl01	pvlk	bifunctional dihydrofolate reductase-thymidylate synthase, putative	629	PVL_050021000	PlasmoDB
PVX_089950	Plasmodium vivax Sal-1	pviv	Bifunctional dihydrofolate reductase-thymidylate synthase [Source:UniProtKB/TrEMBL;Acc:A5K620]	624	PVX_089950	PlasmoDB
PY17X_0719300	Plasmodium yoelii yoelii 17X	pyoe	Bifunctional dihydrofolate reductase-thymidylate synthase [Source:UniProtKB/TrEMBL;Acc:A0A077Y352]	588	PY17X_0719300	PlasmoDB
TA08775	Theileria annulata strain Ankara	tann	unknown	523	TA08775	PiroplasmaDB
TGGT1_249180	Toxoplasma gondii GT1	tggt	Bifunctional dihydrofolate reductase-thymidylate synthase [Source:UniProtKB/TrEMBL;Acc:A0A125YXY2]	610	TGGT1_249180	ToxoDB
TOT_040000412	Theileria orientalis strain Shintoku	tori	Bifunctional dihydrofolate reductase-thymidylate synthase [Source:UniProtKB/TrEMBL;Acc:J4C4E3]	512	TOT_040000412	PiroplasmaDB
TpMuguga_04g00504	Theileria parva strain Muguga	tpar	Thymidylate synthase family protein	512	TpMuguga_04g00504	PiroplasmaDB
YYG_04095	Plasmodium vinckei petteri strain CR	pvpc	unknown	583	YYG_04095	PlasmoDB
